# Supplementary material for: Enhancing Alginate Hydrogels as Possible Wound-Healing Patches: The Synergistic Impact of Reduced Graphene Oxide and Tannins on Mechanical and Adhesive Properties
Source: Polymers (Basel). 2024 Apr 12;16(8):1081. doi: 10.3390/polym16081081 (PMC11055169; doi:10.3390/polym16081081)
Supplement: Supplementary file 1 [file polymers-16-01081-s001.zip]

Archive with 1 entries (1 files):
- polymers-2935023-supplementary.pdf
